# Supplementary material for: Electrospun Sandwich-like Structure of PVDF-HFP/Cellulose/PVDF-HFP Membrane for Lithium-Ion Batteries
Source: Molecules. 2023 Jun 26;28(13):4998. doi: 10.3390/molecules28134998 (PMC10343732; doi:10.3390/molecules28134998)
Supplement: Supplementary file 1 [file molecules-28-04998-s001.zip]

Archive with 1 entries (1 files):
- molecules-2397996-supplementary.pdf
